# Supplementary material for: Green-Synthesized vs. Chemical Silver Nanoparticles: A Comparative Study on S. aureus Adaptability and Cross-Activity
Source: Microorganisms. 2026 May 14;14(5):1114. doi: 10.3390/microorganisms14051114 (PMC13210130; doi:10.3390/microorganisms14051114)
Supplement: Supplementary file 1 [file microorganisms-14-01114-s001.zip]

Archive with 1 entries (1 files):
- microorganisms-4257960-supplementary.pdf
